# Supplementary material for: From Kiyoshi Shiga to Present-Day Shigella Vaccines: A Historical Narrative Review
Source: Vaccines (Basel). 2022 Apr 20;10(5):645. doi: 10.3390/vaccines10050645 (PMC9145194; doi:10.3390/vaccines10050645)
Supplement: Supplementary file 1 [file vaccines-10-00645-s001.zip]

Archive with 1 entries (1 files):
- vaccines-1597760-supplementary.pdf
